# Supplementary material for: Downregulation of N6-methyladenosine-modified LINC00641 promotes EMT, but provides a ferroptotic vulnerability in lung cancer
Source: Cell Death Dis. 2023 Jun 13;14(6):359. doi: 10.1038/s41419-023-05880-3 (PMC10264399; doi:10.1038/s41419-023-05880-3)
Supplement: Supplementary file 3 — Supplementary Table S1 [file 41419_2023_5880_MOESM3_ESM.xlsx]

## Sheet: Supplementary Table S1
Supplementary Table S1: Primers and RNA oligonucleotides sequences used in this study
Gene	Sequence (5’-3’)
LINC00641	Forward:	TCAGTTTCCCTTACAAAGCCCA
	Reverse:	AAGGAATGTAGGTGTTAAGTGGT
YTHDC1	Forward:	TCAGGAGTTCGCCGAGATGTGT
	Reverse:	AGGATGGTGTGGAGGTTGTTCC
PTGS2	Forward:	CGGTGAAACTCTGGCTAGACAG
	Reverse:	GCAAACCGTAGATGCTCAGGGA
HuR	Forward:	TGTTCTCTCGGTTTGGGCGGAT
	Reverse:	TCTTCTGCCTCCGACCGTTTGT
β-actin	Forward:	CCACGAAACTACCTTCAACTCC
	Reverse:	GTGATCTCCTTCTGCATCCTGT
GAPDH	Forward:	CCATGGAGAAGGCTGGGG
	Reverse:	CAAAGTTGTCATGGATGACC
CDH2	Forward:	CCTCCAGAGTTTACTGCCATGAC
	Reverse:	GTAGGATCTCCGCCACTGATTC
CDH1	Forward:	GCCTCCTGAAAAGAGAGTGGAAG
	Reverse:	TGGCAGTGTCTCTCCAAATCCG
SLC7A11	Forward:	TCCTGCTTTGGCTCCATGAACG
	Reverse:	AGAGGAGTGTGCTTGCGGACAT
TWIST1	Forward:	GCCAGGTACATCGACTTCCTCT
	Reverse:	TCCATCCTCCAGACCGAGAAGG
SNAI1	Forward:	TGCCCTCAAGATGCACATCCGA
	Reverse:	GGGACAGGAGAAGGGCTTCTC
SNAI2	Forward:	ATCTGCGGCAAGGCGTTTTCCA
	Reverse:	GAGCCCTCAGATTTGACCTGTC
VIM	Forward:	AGGCAAAGCAGGAGTCCACTGA
	Reverse:	ATCTGGCGTTCCAGGGACTCAT
ZEB1	Forward:	GGCATACACCTACTCAACTACGG
	Reverse:	TGGGCGGTGTAGAATCAGAGTC
TJP1	Forward:	GTCCAGAATCTCGGAAAAGTGCC
	Reverse:	CTTTCAGCGCACCATACCAACC
OCLN	Forward:	ATGGCAAAGTGAATGACAAGCGG
	Reverse:	CTGTAACGAGGCTGCCTGAAGT
shLINC00641#1	Target seq	AGTTTCCATCCAGGCTTAA
shLINC00641#2	Target seq	GCCACTCTTCTGACTTGTATC
shYTHDC1#1	Target seq	TGGATTTGCAGGCGTGAATTA
shYTHDC1#2	Target seq	TGCCTCCAGAGAACCTTATAA
siHuR	Target seq	AAGAGGCAATTACCAGTTTCA
LINC00641-RT primer (5'-RACE)		GTGCTGGGATTACAGGCGT
LINC00641-R1 (nested PCR)	Reverse:	CATCAAGCTGTATGCTTAAGATGTGTCCAT
LINC00641-R2 (nested PCR)	Reverse:	GTGGGCTTTGTAAGGGAAACTGAACTT
LINC00641-RT primer (3'-RACE)		CTGGAAACAGCCCAAATGCATAG
LINC00641-F1 (nested PCR)	Forward:	GGGTATGTAATGGGGTGGAATTACTGGTTCA
LINC00641-F2 (nested PCR)	Forward:	GAGGCTGCCAACCATTTTTCTGAAGTGA
