# Supplementary material for: Downregulation of N6-methyladenosine-modified LINC00641 promotes EMT, but provides a ferroptotic vulnerability in lung cancer
Source: Cell Death Dis. 2023 Jun 13;14(6):359. doi: 10.1038/s41419-023-05880-3 (PMC10264399; doi:10.1038/s41419-023-05880-3)
Supplement: Supplementary file 4 — Supplementary Table S2 [file 41419_2023_5880_MOESM4_ESM.xlsx]

## Sheet: Supplementary Table S2
Supplementary Table S2: 174 diﬀerential metabolites (93 upregulated and 81 downregulated) were identified between shNC and shLINC00641
Metabolites	shNC_1	shNC_2	shNC_3	shNC_4	shLINC00641_1	shLINC00641_2	shLINC00641_3	shLINC00641_4
Biotin sulfone	1.02898	0.754976	0.799335	0.509866	-0.0673813	-0.115507	-1.78649	-1.12378
(1e)-1-{[1-(methyldisulfanyl)propyl]sulfanyl}-1-propene	1.22104	1.27927	0.638416	0.430624	-0.786201	-0.697649	-1.03803	-1.04747
Mesaconitine	1.297	1.12096	0.580776	0.56943	-0.490576	-0.99267	-1.05154	-1.03338
(2r)-2-hydroxy-3-[(hydroxy{[(1s,2r,3r,4s,5s,6r)-2,3,4,5,6-pentahydroxycyclohexyl]oxy}phosphoryl)oxy]propyl (8z,11z,14z)-8,11,14-icosatrienoate	1.68405	0.0652054	0.446376	0.510151	0.457367	-1.3134	-1.09104	-0.758711
Hernandezine	1.37818	0.748942	0.440263	0.53405	0.259802	-1.49392	-1.02836	-0.838955
Dl-glutamine	1.64659	0.647744	0.609086	0.386867	-0.164862	-1.25024	-0.93101	-0.944178
Uridine 5'-diphosphate (udp)	1.22172	1.00317	0.397556	0.367634	0.402716	-1.06705	-0.844641	-1.4811
Nor-9-carboxy-δ9-thc	1.1131	0.224607	0.88537	0.859149	0.197619	-1.09571	-0.561167	-1.62296
Valerophenone	1.58099	0.697034	0.292852	0.40377	-1.27507	0.318255	-1.04723	-0.970594
Succinic anhydride	1.04491	0.67668	1.14023	0.418822	-1.50041	0.0113185	-0.652324	-1.13923
Benzothiazole-2-sulfonamide	1.3882	0.645951	0.839871	0.445744	-1.4994	-0.34852	-0.349431	-1.12241
(2e)-2,5-dichloro-4-oxo-2-hexenedioic acid	1.79299	0.44159	0.122499	0.526197	-1.62564	-0.314925	-0.234648	-0.708057
(hydroxyethyl)methacrylate	1.90464	0.263234	0.21728	0.295826	-1.68193	-0.350703	-0.268088	-0.380259
4-methylcatechol	1.61334	0.547985	0.385054	0.428804	-1.70642	0.0161925	-0.526285	-0.75867
Ala-pro	1.52975	0.810876	0.4621	0.397308	-1.64799	-0.315024	-0.459225	-0.777794
1-(beta-d-ribofuranosyl)-1,2-dihydropyrimidine	1.56942	0.851815	0.402172	0.453456	-1.53138	-0.452951	-0.47544	-0.817087
Radicinin	1.71543	0.790641	0.354342	0.362885	-1.45053	-0.563689	-0.49917	-0.709913
2271703	1.78233	0.821888	0.241226	0.376895	-1.30787	-0.713034	-0.659384	-0.542054
Cu8460000	1.77158	0.901511	0.422363	-0.0475919	-1.40018	-0.517729	-0.540571	-0.589384
Cu5774000	1.69473	0.933222	0.460893	0.141088	-1.30816	-0.755437	-0.406397	-0.75994
3,5-dimethoxybenzoic acid	1.54818	1.138	0.135029	0.498212	-1.25555	-0.819545	-0.523674	-0.720651
Eptapirone	1.6375	0.922791	0.361561	0.453153	-1.02623	-0.587376	-0.579423	-1.18198
4-chlorobenzhydrol	1.63904	1.12165	-0.153292	0.0742755	-1.43456	-0.0221202	-0.282601	-0.942401
Levulinic acid	1.66336	0.752197	0.603172	-0.0596699	-1.54352	-0.271875	-0.263866	-0.879798
Heptafluoropropane	1.69124	0.717111	0.504846	0.172993	-1.43805	-0.342935	-0.26319	-1.04201
Gu6490000	1.8461	0.714497	0.3771	-0.0445486	-1.41609	-0.612439	-0.129785	-0.734833
Curvulalide	1.97772	0.661281	0.343686	-0.0734368	-1.14046	-0.571842	-0.295325	-0.901629
Bardoxolone	1.75202	-0.277613	0.570544	0.71203	-0.2301	-1.55635	-0.678513	-0.292021
Ie1225000	1.62671	0.281694	1.27744	-0.168349	-1.06551	-0.831939	-0.84248	-0.277568
2-bromophenol	1.28245	0.814686	0.499487	0.578843	-1.4067	-1.01336	-1.01646	0.261057
(2s,3r,4e,14z)-3-hydroxy-2-[(15z)-15-tetracosenoylamino]-4,14-octadecadien-1-yl 2-(trimethylammonio)ethyl phosphate	0.872653	0.366389	1.04926	1.09142	-1.09718	-1.0214	-1.25097	-0.0101599
(2r)-3-({[(2s)-2,3-dihydroxypropoxy](hydroxy)phosphoryl}oxy)-2-hydroxypropyl (8z,11z,14z)-8,11,14-icosatrienoate	1.09584	0.084013	1.06944	0.852141	-1.34255	-1.3	-0.632253	0.173371
Docosahexaenoyl paf c-16	0.236636	0.0733604	1.37851	1.32436	-1.28308	-1.05888	-0.717431	0.0465255
Arachidonoyl paf c-16	0.670374	-0.378151	1.57612	1.16992	-0.796451	-1.14881	-0.587026	-0.505976
1-o-octadecyl-2-arachidonoyl-sn-glycero-3-phosphocholine	0.711225	0.165091	0.670362	1.53765	-0.631437	-0.724073	-0.078359	-1.65046
Octinoxate	1.66754	0.118135	0.522958	0.960925	-1.02912	-0.594551	-0.475494	-1.17039
1-(1z-hexadecenyl)-2-(4z,7z,10z,13z,16z,19z-docosahexaenoyl)-sn-glycero-3-phosphoethanolamine	0.951728	0.244767	0.936128	1.32416	-0.62576	-0.480397	-1.27398	-1.07665
1-hexadecyl-2-hexadecanoyl-sn-glycero-3-phosphocholine	0.698685	0.575448	1.1883	1.12474	-0.881093	-0.645866	-0.723611	-1.33661
Pc(o-18:0/18:2(9z,12z))	0.650409	0.843403	0.977697	1.1667	-0.554441	-1.24554	-0.930064	-0.908162
1-tetradecyl-2-hexadecanoyl-sn-glycero-3-phosphocholine	0.924455	0.710208	1.05266	1.00611	-0.646015	-1.00364	-0.960639	-1.08314
1-[(9z)-octadecenyl]-2-hexadecanoyl-sn-glycero-3-phosphocholine	0.942465	0.604594	1.07592	0.997078	-0.430188	-0.967451	-1.15509	-1.06733
1-stearoyl-2-arachidonoylplasmenylcholine	0.820351	0.163525	1.24129	1.16342	-0.663043	-1.3436	-1.01204	-0.369908
(2r)-3-({[(2s)-2,3-dihydroxypropoxy](hydroxy)phosphoryl}oxy)-2-hydroxypropyl (11z,14z)-11,14-icosadienoate	1.0645	0.255607	1.05051	0.922468	-0.202494	-1.53797	-1.11933	-0.433291
(2r)-2-[(6z,9z,12z,15z)-6,9,12,15-octadecatetraenoyloxy]-3-(tetradecanoyloxy)propyl 2-(trimethylammonio)ethyl phosphate	0.585482	-0.482284	1.00242	1.59422	0.0606441	-1.33774	-0.902286	-0.520456
2-methyl-3-[(2e,10e,14e,18e,22e,26e)-3,7,11,15,19,23,27,31-octamethyl-2,10,14,18,22,26,30-dotriacontaheptaen-1-yl]-1,4-naphthoquinone	0.521768	-0.153891	0.861233	1.80339	-0.254848	-1.13113	-0.89477	-0.751747
4-[(1e)-1,2-diphenyl-1-buten-1-yl]phenol	0.376975	0.0620554	1.44429	0.878462	0.506717	-0.788689	-1.38624	-1.09357
Allopregnanolone	1.34661	-0.104142	1.05403	0.845176	-0.0461759	-0.719444	-1.25111	-1.12494
1,2-di-[(9z,12z,15z)-octadecatrienoyl]-sn-glycero-3-phosphocholine	1.18207	-0.263999	1.00837	1.19178	-0.161671	-1.3037	-0.87177	-0.78109
(1s,5z,7e,17beta)-17-[(2r)-6-hydroxy-6-methyl-2-heptanyl]-9,10-secoestra-5,7-dien-1-ol	1.34712	-0.0763634	0.844255	0.856082	0.238171	-1.4023	-1.10103	-0.705943
Mannitol 1-phosphate	0.113144	1.19422	1.12789	1.07507	-0.973007	-0.686127	-0.958198	-0.893001
(2s)-1-{[11-(3,4-dimethyl-5-pentyl-2-furyl)undecanoyl]oxy}-3-hydroxy-2-propanyl 13-(3-methyl-5-pentyl-2-furyl)tridecanoate	-0.0681677	1.03493	1.27244	1.15886	-0.912901	-0.828993	-1.01537	-0.640794
1-octadecanoyl-2-(7z,10z,13z,16z-docosatetraenoyl)-sn-glycero-3-phosphocholine	0.391433	0.704945	1.32407	1.14753	-1.0491	-0.657354	-1.01594	-0.845578
1-tetradecyl-2-[(9z)-hexadecenoyl]-sn-glycero-3-phosphocholine	0.164049	0.786893	1.16619	1.35489	-1.13852	-0.953331	-0.708715	-0.67145
1-(1z-hexadecenyl)-2-(9z-hexadecenoyl)-sn-glycero-3-phosphocholine	0.148265	0.834014	1.22842	1.2775	-1.05041	-0.984405	-0.806792	-0.646599
1-[(9z)-hexadecenyl]--[(9z)-tetradecenoyl]-sn-glycero-3-phosphocholine	0.319828	0.588209	1.12941	1.44253	-0.859681	-1.14747	-0.902168	-0.570653
1-tetradecanoyl-2-[(9z)-octadecenoyl]-sn-glycero-3-phosphocholine	0.295719	0.279603	1.26789	1.48925	-0.839445	-1.22473	-0.638057	-0.630236
1-(hexadec-1-enyl)-2-hexadecanoyl-sn-glycero-3-phosphoethanolamine	-0.186917	0.651337	1.30333	1.43953	-0.76179	-1.01318	-0.978183	-0.454125
1-(1z-hexadecenyl)-2-oleoyl-sn-glycero-3-phosphoethanolamine	0.162523	0.968845	1.18011	1.1789	-0.666829	-1.11922	-1.07886	-0.625466
(2r)-2,3-bis[(9e)-9-octadecenoyloxy]propyl 2-(trimethylammonio)ethyl phosphate	0.12764	1.02617	1.35803	0.746379	-0.423738	-0.732581	-0.501357	-1.60055
Adenosine diphosphate (adp)	0.517449	1.33212	0.504677	1.05759	-0.443368	-1.26929	-0.44139	-1.25778
Phosphocholine	0.468275	1.10824	0.820385	0.884238	0.194063	-1.04317	-1.13132	-1.30072
Uridine 5'-triphosphate	0.672356	1.02194	0.641774	1.03675	0.00159633	-1.35638	-0.743648	-1.27439
1-stearoyl-2-arachidonoyl-sn-glycero-3-phospho-1d-myo-inositol	0.00516279	0.89793	1.31066	0.633074	-0.712502	-1.86653	0.0204255	-0.288218
Diphenyldisulfide	0.727661	1.26817	0.661899	0.462495	-1.244	-1.62031	-0.0801505	-0.175768
O-[{(2r)-2-[(13z,16z)-13,16-docosadienoyloxy]-3-[(9z)-9-heptadecenoyloxy]propoxy}(hydroxy)phosphoryl]-l-serine	0.365897	1.39535	0.781411	0.573985	-1.21522	-1.52417	0.0437908	-0.42104
O-{[(2r)-3-[(13z,16z)-13,16-docosadienoyloxy]-2-(pentadecanoyloxy)propoxy](hydroxy)phosphoryl}-l-serine	0.778399	0.979652	1.03912	0.141599	-1.48164	-1.41932	0.230191	-0.267993
1-hexadecanoyl-2-[(5z,8z,10e,12s,14z)-12-hydroxyicosatetraenoyl]-sn-glycero-3-phosphocholine	0.520901	1.40309	0.932542	0.00991199	-1.4922	-1.17593	0.262171	-0.460485
1-hexadecanoyl-2-(5z,8z,11z,14z-icosatetraenoyl)-sn-glycero-3-phospho-d-myo-inositol	0.558678	0.623348	1.44786	0.267023	-1.39816	-1.30998	0.376257	-0.565026
(+)-allopumiliotoxin 267a	0.283148	0.93883	1.36479	0.246218	-1.63969	-1.19101	-0.0646353	0.0623542
N-acetylneuraminic acid	-0.0178641	1.19745	0.766118	1.04526	-0.979669	0.354887	-1.15882	-1.20736
(5-hydroxy-6-isobutyryl-8-methyl-2-oxo-4-phenyl-2h,8h-pyrano[2,3-f]chromen-8-yl)methyl hydrogen sulfate	0.0290032	1.86592	0.792093	0.227717	-1.26546	-0.0809826	-0.799912	-0.768383
Nimazone	-0.373265	1.18867	1.19281	1.06104	-1.03324	-0.938316	-0.131346	-0.96636
(15z,19r)-25-amino-22-hydroxy-22-oxido-17,21,23-trioxa-22lambda~5~-phosphapentacos-15-en-19-yl (5z,8z,11z,14z,17z)-5,8,11,14,17-icosapentaenoate	-0.639614	1.077	1.21515	1.20564	-0.973204	-0.255948	-0.530529	-1.0985
1-hexadecyl-2-[(9z,12z)-octadecadienoyl]-sn-glycero-3-phosphocholine	-0.459984	0.90807	1.29568	1.28777	-1.25361	-0.561606	-0.608381	-0.607949
Omecamtiv mecarbil	0.514638	0.884514	0.813197	0.853175	-1.90794	-0.00951192	-0.210562	-0.937509
N-palmitoyldihydrosphingomyelin	0.0450968	0.934094	0.996618	1.36132	-1.32492	-0.487995	-0.513296	-1.01092
(2r)-2-hydroxy-3-[(hydroxy{[(1s,2r,3r,4s,5s,6r)-2,3,4,5,6-pentahydroxycyclohexyl]oxy}phosphoryl)oxy]propyl myristate	0.644083	0.764542	1.02751	1.09485	-1.56245	-0.665407	-0.570683	-0.732439
Dihomo-î³-linolenoyl paf c-16	0.741638	1.03331	-0.53701	1.56951	-1.37011	-0.274689	-0.550118	-0.612532
2a,4-dihydroxy-3-(hydroxymethyl)-6,6,7b-trimethyldecahydro-1h-cyclobuta[e]inden-2-yl 2,4-dihydroxy-5-methylbenzoate	0.680665	1.48404	0.0154272	0.666284	-0.381584	-0.595659	-0.0282737	-1.8409
3-ketosucrose	-0.24161	1.59995	0.588825	1.17471	-1.03747	-0.755713	-0.414392	-0.9143
P-xylene	0.106897	1.83421	0.146425	0.896783	-0.881253	-0.88884	-0.109732	-1.10449
Inosinic acid	-1.22079	0.602615	-0.857135	-1.33296	0.372319	1.23458	0.954666	0.246702
Linoleyl carnitine	-1.76337	-0.0514721	-0.396816	-0.96654	0.810164	0.808912	1.14705	0.412066
Sphinganine (d17:0)	-1.2983	-1.1357	-0.477057	-0.404524	0.577211	0.422441	0.688933	1.627
2-(14,15-epoxyeicosatrienoyl) glycerol	-1.00292	-1.29975	-0.546941	-0.74193	1.13373	0.564109	0.775755	1.11795
Epsilon-(gamma-glutamyl)-lysine	-1.31263	-0.902585	-0.484718	-0.921709	0.752242	0.918815	0.794536	1.15605
Radon rn-222	-1.68416	-0.58739	-0.968187	-0.0701519	1.07054	0.907692	0.764948	0.566713
Benfluorex	-2.11987	-0.40592	-0.204157	-0.238486	0.91119	0.679353	0.659509	0.718384
1-(sn-glycero-3-phospho)-1d-myo-inositol	-0.877308	-0.883391	-0.0430903	-1.33049	-0.0383609	1.44989	1.07388	0.648868
Lipoxin c4	-0.835854	-0.75562	-0.834161	-0.92552	0.117586	1.70341	0.979386	0.550776
(2r)-2-[(4z,7z,10z,13z,16z,19z)-4,7,10,13,16,19-docosahexaenoyloxy]-3-[(9z)-9-hexadecenoyloxy]propyl 2-(trimethylammonio)ethyl phosphate	-0.881071	-0.681866	-1.09985	-0.516932	-0.211394	0.957523	1.64058	0.793004
1-piperideine	-1.40675	-0.148035	-0.543311	-0.901701	-0.193163	1.13109	1.50451	0.557367
11-epiprostaglandin e1	-1.52676	-0.529315	-0.467335	-0.383627	-0.456114	0.964406	1.26318	1.13556
N-{3-[(4-acetamidobutyl)amino]propyl}acetamide	-1.27564	-0.282119	-0.621882	-0.714639	-0.57427	1.11009	1.34115	1.01732
1-hexadecanoyl-2-(5z,8z,11z,14z-icosatetraenoyl)-sn-glycero-3-phosphoethanolamine	-1.52685	-0.348308	-0.610886	-0.414429	-0.359825	1.4369	1.18181	0.641584
6-o-phosphono-d-gluconic acid	-1.84943	-0.410539	-0.356711	-0.174477	-0.0720311	1.50271	0.859973	0.500503
6β-naltrexol	-1.69792	0.00351444	-0.99503	-0.263817	-0.0128085	1.26206	0.772662	0.931336
2-methylcitric acid	-1.47879	-0.584786	-0.986305	-0.116448	-0.0357262	1.02114	1.26748	0.913437
N-acetyl-l-cysteine	-1.10682	-1.01049	-1.08141	0.120489	0.0373419	1.54706	0.919137	0.574691
Meso-2,6-diaminopimelic acid	-1.03137	-1.47917	-0.48568	-0.449284	0.454004	1.21845	1.04147	0.731579
1-alpha-linolenoyl-2-[(8z,11z,14z)-icosatrienoyl]-sn-glycerol	-1.34963	-0.941333	-0.659672	-0.602595	0.52892	0.888513	1.33631	0.799479
Vitamin d2	-1.12438	-1.22713	-0.376135	-0.224738	1.8211	-0.0217046	0.408589	0.744399
N~2~-[(9z)-9-hexadecenoyl]-l-glutamine	-0.51862	-1.76933	-0.2054	-0.511057	1.20078	-0.102593	0.834999	1.07122
5beta-cholanoic acid	-0.69593	-1.66909	-0.511281	-0.48327	0.995984	0.306334	0.900359	1.15689
Nonadecanedioic acid	0.148344	-1.2458	-0.765548	-0.989342	1.67697	-0.233217	0.669433	0.739167
Octopamine	0.0939174	-0.895906	-1.00287	-0.970356	1.97369	0.0554184	0.552396	0.193715
Coumarone	0.0939174	-0.895906	-1.00287	-0.970356	1.97369	0.0554184	0.552396	0.193715
Guanosine	0.0902944	-1.58413	-0.842422	-0.795834	1.44903	0.380839	0.498263	0.803956
4-(4-chlorophenyl)-1-[4-(4-fluorophenyl)-4-oxobutyl]-4-piperidinyl d-glucopyranosiduronic acid	-0.147454	-1.33725	-0.585269	-1.09831	1.71306	0.474819	0.507139	0.473268
Guanine	-0.147543	-1.33118	-0.815435	-0.88946	1.71357	0.360777	0.369717	0.739559
8-hydroxy-deoxyguanosine	-0.0114318	-1.45877	-0.746415	-0.837187	1.72798	0.385745	0.333605	0.606476
1-oleoyl-rac-glycerol	-0.26275	-1.55574	-0.485824	-0.566938	1.75357	-0.0137171	0.220783	0.910617
2-arachidonoyl glycerol	-0.26275	-1.55574	-0.485824	-0.566938	1.75357	-0.0137171	0.220783	0.910617
1-linoleoyl-sn-glycero-3-phosphoethanolamine	-0.13251	-1.15565	-0.886491	-0.847855	1.61104	-0.154667	0.398073	1.16806
L-α-palmitin	-0.516797	-1.37527	-0.593419	-0.718136	1.51306	-0.0790352	0.647799	1.12181
Diarachidonin	-1.08053	-0.906205	-0.524848	-0.993689	1.24285	0.315055	1.29641	0.650964
L-kynurenine	-1.04424	-0.986263	-0.2463	-1.04453	1.40793	0.243249	1.25281	0.417342
5-hydroxyindoleacetate	-1.04424	-0.986263	-0.2463	-1.04453	1.40793	0.243249	1.25281	0.417342
(2s)-1-hydroxy-3-[(9z,12z,15z)-9,12,15-octadecatrienoyloxy]-2-propanyl (5z,8z,11z,14z)-5,8,11,14-icosatetraenoate	-0.713726	-0.701443	-0.765555	-1.1028	0.757183	0.446493	1.83389	0.245956
Acetylcarnitine	-0.807562	-0.569554	-1.03929	-1.06151	1.10552	0.309515	1.46204	0.600837
Asp-gln	-0.956727	-0.782794	-0.709227	-0.883077	1.72183	0.117201	0.526823	0.965971
Anthranilate	-0.89838	-0.709332	-0.916156	-0.913	1.71639	0.465932	0.810074	0.444477
(1s,2r,5s)-2-isopropyl-5-methylcyclohexyl 3-oxobutanoate	-0.597231	-0.94699	-1.16278	-0.855385	1.47274	0.537631	0.761633	0.790376
N-[(9z)-9-octadecenoyl]-beta-alanyl-l-histidine	-0.330851	-1.17273	-1.03972	-1.01448	0.937266	0.632065	0.72027	1.26818
N(6),n(6)-dimethyladenine	-1.15216	-0.731261	-1.06858	-0.72401	1.10475	0.686975	0.987233	0.897048
Am9627000	-1.17794	-0.760112	-0.93514	-0.838088	0.957974	0.895182	1.00785	0.850277
Aniline	-0.804155	-0.817392	-1.02603	-1.03483	1.20229	0.753214	1.03329	0.693611
Isatin	-0.817798	-0.799484	-1.06892	-1.03774	0.918625	0.951297	0.97702	0.877
10-nitrooleate	0.522969	-0.892457	-1.3418	-1.30969	0.978014	0.521414	0.641676	0.879873
Ethopabate	0.610697	-0.939321	-1.20257	-1.25289	1.37187	0.197614	0.794544	0.420061
Pyrrolidine	-0.30664	-0.737372	-1.20627	-1.08415	0.637146	0.467605	1.67225	0.557431
L-valine	-0.455681	-0.613866	-1.28021	-1.19401	0.838643	0.845102	1.24905	0.610975
Dg(18:2(9z,12z)/18:3(9z,12z,15z)/0:0)	-0.444983	-0.819205	-1.00549	-1.299	0.607113	0.768773	1.28177	0.911016
L-tyrosine	-0.00863927	-0.671939	-1.14082	-1.50513	1.00288	0.436757	0.992436	0.894459
Leu-gly-pro	-0.107274	-0.74825	-1.51012	-1.05833	0.772623	0.722683	1.12083	0.807845
L-phenylalanine	0.0312039	-0.942988	-1.25723	-1.21496	0.841997	0.785537	1.18195	0.574489
Trans-cinnamic acid	0.0682603	-0.916012	-1.24788	-1.2412	0.855165	0.740887	1.23308	0.507698
Furfuranol	-0.381387	-0.314494	-1.23663	-0.991224	1.91325	0.457644	0.608917	-0.0560748
L-glutamine	0.0829822	-1.32504	-0.99139	-1.08755	0.97928	1.21589	0.580786	0.545046
Α-linolenoyl ethanolamide	0.103646	-1.23042	-0.870189	-0.967049	1.49896	1.11773	0.5101	-0.162788
Ravuconazole	-0.246198	-1.34231	-0.614391	-1.02076	1.53347	1.07689	0.20952	0.403777
N-acetylmethionine	-0.574386	-0.664036	-1.14314	-1.00511	1.24239	1.18091	0.986664	-0.0232978
Valaciclovir	-0.340678	-0.808817	-0.986073	-1.24433	1.57378	0.868996	0.606471	0.330649
Glu-asp	0.136515	-0.91634	-1.08791	-1.40651	1.18032	0.830074	0.854464	0.409388
1-linoleoyl-2-hydroxy-sn-glycero-3-pc	-0.0266311	-1.58911	-0.788167	-0.617381	1.062	-0.0774447	0.655257	1.38147
7342520	0.083466	-1.37516	-0.930716	-0.912834	1.17724	0.0774502	0.592173	1.28838
11(r)-hede	0.505998	-1.47709	-0.751507	-0.942536	0.987213	-0.31969	0.862751	1.13486
2210856	0.488436	-1.77076	-0.673887	-0.882016	1.05005	0.208816	0.775759	0.8036
1-(4-hydroxy-3-methoxyphenyl)-3,5-diacetoxyoctane	0.0600704	-1.76131	-0.115227	-0.94997	0.13382	0.369104	0.76941	1.4941
20-hydroxy-(5z,8z,11z,14z)-eicosatetraenoic acid	0.241279	-1.42355	-0.729997	-0.754044	0.258139	-0.290046	1.24225	1.45598
Cedefingol	0.461828	-1.11722	-0.968835	-1.24946	0.189447	0.375034	0.841566	1.46764
N~2~-(3-hydroxyhexadecanoyl)-l-ornithine	-0.576945	-1.41973	-0.742166	-0.59088	0.305337	0.54939	0.854282	1.62071
11-phenylundecanoic acid	-0.206538	-1.34384	-0.894801	-0.728263	0.0233444	0.466043	1.35921	1.32484
12-hhtre	-0.213492	-1.35736	-0.859641	-0.738231	0.0177181	0.462974	1.3613	1.32673
Puromycin	-0.716729	-1.22126	-1.00169	-0.591689	0.342333	0.781652	1.11588	1.2915
Methohexital	-0.455297	-1.24878	-0.925787	-0.768261	0.0533247	0.926085	1.22346	1.19525
Flunixin	-0.664693	-1.21028	-0.81175	-0.790953	0.16803	0.84558	1.10996	1.3541
Tp	-0.504871	-0.600037	-1.40978	-0.636562	-0.147268	0.653103	1.17269	1.47273
(6r,7e,9e,11z,14z)-6-{[(2s)-2-amino-2-carboxyethyl]sulfanyl}-5-hydroxy-20-oxo-7,9,11,14-icosatetraenoic acid	-0.577067	-0.866959	-0.836691	-0.907316	-0.0132999	0.291046	1.26497	1.64532
Remogliflozin etabonate	-0.33568	-0.899192	-0.952135	-0.775844	-0.285615	0.435667	0.992289	1.82051
Noradrenaline	-1.06475	-1.05805	-0.371434	-0.405506	-0.577313	1.1056	0.989622	1.38183
Pc(18:3(9z,12z,15z)/18:2(9z,12z))	-1.40422	-1.08253	-0.299363	-0.190077	-0.197873	0.590352	1.24126	1.34244
5212188	-1.42776	-1.07315	-0.298718	-0.158289	-0.198359	0.581078	1.25041	1.32478
Prostaglandin h1	-1.19415	-0.703085	-0.496495	-1.07254	0.227149	0.878047	0.989623	1.37146
N-acetylcystathionine	-1.10245	-0.683542	-0.180271	-1.12862	-0.246293	0.891909	0.945823	1.50344
Gibberellin a12 aldehyde	-1.11677	-0.800908	-0.651928	-0.737531	-0.00221298	0.558882	1.22112	1.52935
Steviol	-1.02238	-0.953597	-0.585843	-0.678473	-0.227201	0.807133	1.3267	1.33366
(12s)-12-hydroxy-16-heptadecynoic acid	-0.942881	-1.11742	-0.691777	-0.650329	0.0428001	0.760741	1.25895	1.33991
Leukotriene b4	-0.782356	-0.935085	-0.622404	-0.955065	-0.234401	1.1354	1.24449	1.14942
15-keto prostaglandin a1	-0.904464	-0.837955	-0.460998	-0.791199	-0.548015	0.858997	1.30933	1.37431
2-(4-nonylphenoxy)ethanol	-0.477704	-1.02258	-0.671692	-0.881903	-0.438241	0.772813	1.28694	1.43237
1-palmitoyl-2-docosahexaenoyl-sn-glycero-3-phosphocholine	-1.23818	-1.55892	0.0761035	0.00243542	0.378545	0.0166212	0.854932	1.46847
Thromboxane b2	-0.730408	-1.28881	-1.1154	0.212383	0.843304	-0.259686	1.13008	1.20854
5α-dihydrotestosterone	-1.32247	-0.405933	-1.09947	-0.110818	0.209162	-0.0344174	1.36549	1.39845
